# Supplementary material for: Metabolomics-Enhanced Liquid Biopsy Identifies Early Heptocellular Injury in Females with MetALD
Source: Int J Mol Sci. 2026 May 22;27(11):4695. doi: 10.3390/ijms27114695 (PMC13256784; doi:10.3390/ijms27114695)
Supplement: Supplementary file 1 [file ijms-27-04695-s001.zip]

Archive with 6 entries (6 files):
- Figure S1.png
- Figure S2.png
- Figure S3.png
- Figure S4.png
- Figure S5.png
- Supplementary Figure Lengends_new.pdf
